# Supplementary material for: Paricalcitol Improves Hypoxia-Induced and TGF-β1-Induced Injury in Kidney Pericytes
Source: Int J Mol Sci. 2021 Sep 9;22(18):9751. doi: 10.3390/ijms22189751 (PMC8472327; doi:10.3390/ijms22189751)
Supplement: Supplementary file 1 [file ijms-22-09751-s001.zip]

Archive with 1 entries (1 files):
- ijms-1345954-Supplementary.pdf
